# Supplementary material for: Denosumab in Giant Cell Tumor of Bone: Multidisciplinary Medical Management Based on Pathophysiological Mechanisms and Real-World Evidence
Source: Cancers (Basel). 2022 May 4;14(9):2290. doi: 10.3390/cancers14092290 (PMC9100084; doi:10.3390/cancers14092290)
Supplement: Supplementary file 1 [file cancers-14-02290-s001.zip]

Archive with 1 entries (1 files):
- cancers-1675066-supplementary.pdf
